# Supplementary material for: Motivations of potential anchor businesses to support community development and community health
Source: PLoS One. 2022 Jul 27;17(7):e0269400. doi: 10.1371/journal.pone.0269400 (PMC9328504; doi:10.1371/journal.pone.0269400)
Supplement: S3 File — We share data that are non-proprietary, deidentified and not identifiable by inference in combination with the qualitative interview data. (XLSX) [file pone.0269400.s004.xlsx]

## Sheet: Sheet1
	Ownership			Mission Statement Focus						Business Operations Preference				Local Influence	Duranton (2007) Industry Measure	HQ Location Characteristics						Industry						Contributions
Company Identifier	family_owned	coop	foreign	justice_equity	local_focs	csr	comm_dev	sustain_enviro	health	local_supplies	local_hire	local_business	sustain_ethical	chamber of commerce	immobility	employ_to_working_pop	rural_perc	county_large	county_medium	county_small	county_nonmetro	ind_chem_indust_manufact	ind_retail	ind_finance_insurance	ind_bus_serv	ind_health_serv	ind_services_consolidated	Substantial_Contribution_binary
1	0	0	0	0	0	0	0	0	1	0	0	0	0	1	0.714741	0.00790036	0.0582025	0	1	0	0	0	0	0	0	1	1	0
2	0	0	1	0	0	0	0	0	0	0	0	0	1	1	0.577074	0.0285072	0.12748	0	0	0	1	0	0	1	0	0	0	0
3	0	1	0	0	0	0	0	0	0	1	1	0	1	1	0.51907	0.00956694	0.439092	0	0	0	1	0	1	0	0	0	0	0
4	1	0	0	0	0	0	0	0	0	0	0	0	1	1	0.51907	0.0322888	0.302952	0	0	0	1	0	1	0	0	0	0	0
5	0	0	0	0	0	0	0	0	0	0	0	0	0	1	0.836069	0.0785525	0.14069	0	0	0	1	0	1	0	0	0	0	1
6	0	0	0	0	0	0	0	1	0	0	0	0	1	1	0.626029	0.0829462	0.042669	0	0	1	0	0	0	0	1	0	1	1
7	0	0	0	0	0	0	0	0	0	0	0	0	0	1	0.51907	0.00232724	0.564758	0	0	0	1	0	1	0	0	0	0	0
8	0	1	0	0	0	0	0	0	0	1	0	0	0	1	0.527039	0.00665513	0.267353	0	0	0	1	1	0	0	0	0	0	0
9	0	0	0	0	0	0	0	0	0	0	0	0	0	0	0.656317	0.0207127	0.290749	0	0	0	1	0	0	1	0	0	0	1
10	1	0	0	0	0	0	0	0	0	0	0	0	0	0	0.51907	0.00480377	0.478093	0	0	0	1	0	1	0	0	0	0	1
11	0	0	0	0	0	0	0	0	0	0	0	0	0	1	0.577074	0.00335397	0.123095	0	0	1	0	0	0	1	0	0	0	1
12	0	0	0	0	0	0	0	0	0	0	0	0	0	1	0.932407	0.0126159	0.360985	0	0	1	0	0	1	0	0	0	0	0
13	0	0	0	0	0	0	0	0	0	0	0	0	0	0	0.978511	0.0159193	0.0341194	0	1	0	0	0	1	0	0	0	0	1
14	0	0	0	0	0	0	0	0	0	0	0	0	0	0	0.527039	0.0373119	0.566704	0	0	0	1	1	0	0	0	0	0	1
15	1	0	0	0	1	0	1	0	0	0	1	0	0	1	0.577988	0.0171256	0.0734651	0	0	1	0	0	0	0	1	0	1	1
16	1	0	0	0	0	0	0	0	0	1	0	0	1	1	0.978511	0.0186597	0.0840201	0	0	1	0	0	1	0	0	0	0	1
17	0	0	0	0	0	0	0	1	0	1	0	0	1	1	0.51907	0.0129416	0.596986	0	0	0	1	0	1	0	0	0	0	1
18	0	0	0	0	0	0	0	0	1	0	0	0	1	1	0.527039	0.0217776	0.00600182	0	1	0	0	1	0	0	0	0	0	1
19	0	1	0	0	0	0	0	0	0	0	0	0	0	0	0.731661	0.00503829	0.157293	0	0	0	1	0	0	1	0	0	0	0
20	0	0	0	0	0	0	0	0	0	0	0	0	1	1	0.577988	0.0475846	0.029115	0	1	0	0	0	0	0	1	0	1	0
21	0	0	0	0	1	0	1	0	0	0	0	0	0	1	0.656317	0.0042821	0.397635	0	0	0	1	0	0	1	0	0	0	1
22	0	0	0	0	0	0	0	0	0	0	0	0	0	1	0.836069	0.0133397	0.368843	0	0	0	1	0	1	0	0	0	0	0
23	0	0	0	0	1	0	1	1	1	0	0	0	0	0	0.733803	2.65475e-06	0.0329705	1	0	0	0	0	1	0	0	0	0	1
24	0	0	0	0	0	0	0	0	0	0	0	0	0	0	0.577074	0.0309996	0.415529	0	0	0	1	0	0	1	0	0	0	0
25	1	0	0	0	0	0	1	0	0	0	0	0	0	1	0.51907	0.00849473	0.326552	0	0	0	1	0	1	0	0	0	0	1
26	1	0	0	0	0	0	0	0	0	0	0	0	0	1	0.51907	0.00702483	0.214114	0	0	0	1	0	1	0	0	0	0	0
27	0	0	0	0	0	0	0	0	0	0	0	0	1	1	0.577074	0.0127586	0.000740974	0	1	0	0	0	0	1	0	0	0	1
28	0	0	1	1	1	1	1	1	1	0	0	0	1	1	0.731661	0.0031274	0.183903	0	1	0	0	0	0	1	0	0	0	1
29	0	0	0	0	0	0	0	0	1	0	0	0	0	0	0.714741	0.0169433	0.141266	0	0	0	1	0	0	0	0	1	1	0
30	1	0	1	0	0	0	0	0	0	0	0	0	1	1	0.733803	0.000908821	0.00674316	0	1	0	0	0	1	0	0	0	0	0
31	0	0	0	0	0	0	0	0	0	0	0	0	0	0	0.577988	1.71553e-05	0.268627	0	0	0	1	0	0	0	1	0	1	0
32	0	0	0	0	0	0	0	0	0	0	0	0	1	1	0.577074	0.008262	0.0348255	0	0	1	0	0	0	1	0	0	0	0
33	0	0	0	0	0	0	0	0	1	0	0	0	0	1	0.714741	0.0257143	0.255081	0	0	0	1	0	0	0	0	1	1	0
34	0	0	0	0	0	0	1	0	0	0	0	0	0	1	0.563898	0.0168403	0.133234	0	0	1	0	0	1	0	0	0	0	1
35	0	0	0	0	0	0	0	0	0	0	1	0	0	1	0.577988	0.0151165	0.255515	0	0	0	1	0	0	0	1	0	1	0
36	0	0	0	0	0	0	0	0	0	0	0	0	1	1	0.577988	0.0180465	0.23736	0	0	1	0	0	0	0	1	0	1	0
37	1	0	0	0	0	0	0	1	0	1	0	0	1	1	0.733803	0.00813032	0.724466	0	0	0	1	0	1	0	0	0	0	0
38	0	0	0	0	0	0	0	0	0	0	0	0	0	1	0.978511	0.00857396	0.0107769	1	0	0	0	0	1	0	0	0	0	0
39	0	0	0	0	0	0	0	0	0	0	0	0	0	1	0.978511	0.0167988	0.312985	0	0	0	1	0	1	0	0	0	0	0
40	0	0	0	0	0	0	0	0	0	0	0	0	0	1	0.836069	0.00106159	0.521908	0	0	0	1	0	1	0	0	0	0	0
41	0	0	0	0	0	0	0	0	0	0	0	0	1	1	0.577988	0.022726	0.0540864	0	1	0	0	0	0	0	1	0	1	1
42	0	0	1	0	0	0	0	0	0	0	0	0	1	1	0	0	0.534907	0	0	0	1	1	0	0	0	0	0	1
43	0	0	0	0	0	0	0	0	0	0	0	0	0	0	0.733803	0.00682	0.317554	0	0	0	1	0	1	0	0	0	0	1
44	0	0	0	0	0	0	0	1	0	1	0	0	1	0	0.978511	0.00615992	0.636963	0	0	0	1	0	1	0	0	0	0	0
45	0	1	0	0	0	0	0	0	0	0	1	0	0	0	0.731661	0.00222522	0.185828	0	0	0	1	0	0	1	0	0	0	1
46	0	0	0	0	1	0	1	0	0	0	0	0	0	1	0.656317	0.0151215	0.136362	0	0	0	1	0	0	1	0	0	0	1
47	0	0	0	0	0	0	0	0	0	0	0	0	0	1	0.836069	0.0612493	0.0221496	0	0	0	1	0	1	0	0	0	0	1
48	0	0	0	0	0	0	0	0	0	0	0	0	0	1	0.542967	0.0378501	0.566441	0	0	0	1	0	1	0	0	0	0	1
49	0	0	0	0	0	0	0	0	1	0	0	0	0	0	0.714741	0.0104571	0.468958	0	0	0	1	0	0	0	0	1	1	1
50	0	1	0	0	0	0	0	0	0	0	0	0	1	1	0.836069	0.0268997	0.054722	0	0	1	0	0	1	0	0	0	0	1
51	0	0	0	0	0	0	0	0	0	0	0	0	0	1	0.577988	0.0161795	0.169351	0	0	0	1	0	0	0	1	0	1	0
52	0	0	0	0	0	0	0	0	0	0	0	0	1	0	0.978511	0.0829831	0.0524273	1	0	0	0	0	1	0	0	0	0	0
53	0	0	0	0	0	0	0	0	0	0	0	0	0	1	0.978511	0.0150264	0.0585962	0	0	0	1	0	1	0	0	0	0	0
54	0	0	0	0	0	0	0	0	0	0	0	0	1	1	0.577988	0.0152465	0.0848594	0	0	1	0	0	0	0	1	0	1	0
55	1	0	0	0	0	0	0	0	0	0	0	0	0	1	0.733803	0.0186847	0.418233	0	0	0	1	0	1	0	0	0	0	1
56	0	0	0	0	0	0	0	0	0	0	0	0	0	1	0.656317	0.0166536	0.166883	0	0	0	1	0	0	1	0	0	0	1
57	0	0	0	0	1	0	1	0	0	0	1	1	0	1	0.656317	0.0142235	0.492468	0	0	0	1	0	0	1	0	0	0	0
58	0	0	0	0	0	0	0	0	0	0	0	0	0	1	0.542967	0.000958723	0.00605218	1	0	0	0	0	1	0	0	0	0	1
59	0	0	0	0	0	0	0	1	1	0	0	0	0	1	0.577988	0.015596	0.0925162	0	0	1	0	0	0	0	1	0	1	1
60	0	0	0	0	0	0	0	0	0	0	0	0	0	0	0.724931	0.00438212	0.547055	0	0	0	1	0	1	0	0	0	0	1
61	0	0	0	0	0	0	0	0	0	0	0	0	1	0	0.542967	0.0617588	0.00388606	1	0	0	0	0	1	0	0	0	0	0
62	1	0	0	0	1	0	1	0	0	0	0	0	1	1	0.977594	0.00479621	0.046601	0	0	1	0	0	0	0	1	0	1	0
63	0	0	0	0	0	0	0	0	0	0	0	0	0	1	0.731661	0.00562067	0.12748	0	0	0	1	0	0	1	0	0	0	0
64	1	0	0	0	0	0	0	0	1	0	0	0	0	0	0.714741	0.0185274	0.0293371	0	1	0	0	0	0	0	0	1	1	1
65	0	0	0	0	0	0	0	0	0	0	0	0	1	1	0.577988	0.0606537	0.000452964	1	0	0	0	0	0	0	1	0	1	0
66	0	0	0	0	0	0	0	0	1	0	0	0	0	1	0.714741	0.0325797	0.0687596	0	0	1	0	0	0	0	0	1	1	1
67	0	0	0	0	0	0	1	0	0	0	0	0	0	1	0.656317	0.0177794	0.144943	0	0	1	0	0	0	1	0	0	0	0
68	0	0	0	0	1	0	1	0	1	0	0	0	1	1	0.577074	0.00291161	0.0490874	0	0	1	0	0	0	1	0	0	0	0
69	0	0	0	0	0	0	0	1	1	0	0	0	1	1	0.978511	0.0384985	0.0351286	1	0	0	0	0	1	0	0	0	0	0
70	1	0	0	0	0	0	0	0	0	0	0	0	1	1	0.563898	0.0300865	0.23736	0	0	1	0	0	1	0	0	0	0	1
71	0	0	0	0	0	0	1	0	1	0	0	0	1	1	0.577074	0.0252104	3.13e-06	0	0	1	0	0	0	1	0	0	0	1
72	0	0	0	0	0	0	0	1	1	0	0	0	1	1	0.577988	0.0168223	0.0981576	0	0	0	1	0	0	0	1	0	1	1
73	0	0	0	0	0	0	0	0	1	0	0	0	1	1	0.577074	0.0744127	0.0540864	0	1	0	0	0	0	1	0	0	0	1
74	0	0	0	0	0	0	0	0	0	0	0	0	1	1	0.563898	0.0844805	0.0320715	1	0	0	0	0	1	0	0	0	0	0
75	0	0	0	0	0	1	0	0	1	0	0	0	0	0	0.932407	0.218761	0.0550883	0	1	0	0	0	1	0	0	0	0	1
76	1	0	0	0	0	0	0	1	0	0	0	0	1	0	0.836069	0.0323449	0.0940383	0	1	0	0	0	1	0	0	0	0	1
77	0	0	0	0	0	0	0	0	0	0	0	0	0	1	0.563898	0.066044	0.122767	0	0	1	0	0	1	0	0	0	0	1
78	0	0	0	0	0	0	0	0	0	0	0	0	1	1	0.978511	0.0436321	0.164465	0	0	1	0	0	1	0	0	0	0	1
79	0	0	0	0	0	0	0	0	0	0	1	0	0	1	0.577988	0.000719389	0.0107769	1	0	0	0	0	0	0	1	0	1	0
80	0	0	1	0	0	0	0	0	0	0	0	0	0	1	0.51907	0.00202902	0.218954	0	0	0	1	0	1	0	0	0	0	0
81	0	0	0	0	0	0	0	0	0	0	0	0	0	1	0.733803	0.0196404	0.000282206	0	0	0	1	0	1	0	0	0	0	0
82	0	0	0	0	0	0	0	0	0	0	0	0	1	1	0.501937	0.0523101	0.000740974	0	1	0	0	1	0	0	0	0	0	1
83	0	0	0	0	0	0	0	0	1	0	0	0	0	1	0.577074	0.0451707	0.013731	0	1	0	0	0	0	1	0	0	0	1
84	0	0	0	0	0	0	0	0	0	0	0	0	1	1	0.577074	0.00908303	0.529264	0	0	0	1	0	0	1	0	0	0	1
85	0	0	0	0	0	0	0	0	0	0	0	0	1	1	0.577988	0.00194379	0.0478666	1	0	0	0	0	0	0	1	0	1	1
86	0	0	1	0	0	0	0	1	0	0	0	1	1	1	0.724931	0.0337619	0.126057	0	1	0	0	0	1	0	0	0	0	1
87	0	0	0	0	0	0	0	0	0	0	0	0	1	1	0.577074	0.021622	0.0135403	1	0	0	0	0	0	1	0	0	0	1
88	0	0	0	0	0	0	0	0	0	0	0	0	0	1	0.733803	0.00258887	0.0275979	0	1	0	0	0	1	0	0	0	0	1
89	1	0	0	0	0	0	0	0	0	0	0	0	0	1	0.724931	0.0729534	0.109214	0	0	1	0	0	1	0	0	0	0	1
90	0	1	0	0	0	0	0	1	0	0	1	0	1	1	0.836069	0.387508	0.135105	0	1	0	0	0	1	0	0	0	0	1
91	0	0	0	0	0	0	1	0	0	0	0	1	1	1	0.656317	0.0215387	0.0983377	0	1	0	0	0	0	1	0	0	0	1
92	0	0	0	0	0	0	0	0	1	0	0	0	1	1	0.932407	0.109353	0.221779	0	0	1	0	0	1	0	0	0	0	0
93	0	0	0	0	1	0	1	0	0	0	1	0	1	1	0.577988	0.00420486	0.0189101	0	1	0	0	0	0	0	1	0	1	1
94	0	0	0	0	0	0	0	0	1	0	0	0	0	0	0.714741	0.109134	0.221779	0	0	1	0	0	0	0	0	1	1	0
95	0	0	0	0	0	0	0	0	1	0	0	0	0	1	0.714741	0.0203679	0	0	0	0	1	0	0	0	0	1	1	0
96	1	0	0	0	0	0	0	0	0	0	0	0	1	1	0.724931	0.0913143	0.234308	0	0	0	1	0	1	0	0	0	0	0
97	0	0	0	0	0	0	0	0	0	0	0	0	0	1	0.527039	0.0164786	0.555442	0	0	0	1	1	0	0	0	0	0	0
98	0	0	0	0	1	0	0	0	0	0	0	0	1	1	0.51907	0.192691	0.156753	0	1	0	0	0	1	0	0	0	0	1
99	0	0	0	0	1	0	1	1	1	0	0	0	1	1	0.656317	0.0182887	0.0297759	0	0	0	1	0	0	1	0	0	0	1
100	0	0	0	0	0	0	0	0	0	0	0	0	1	1	0.656317	0.0541842	0.360985	0	0	1	0	0	0	1	0	0	0	0
101	0	0	0	0	0	0	0	0	0	0	0	0	1	1	0.501937	0.0578556	0.135301	0	0	1	0	1	0	0	0	0	0	0
102	0	0	0	0	0	1	0	0	0	0	0	0	1	1	0.542846	0.0189147	0.00605218	1	0	0	0	1	0	0	0	0	0	0
103	0	0	0	0	0	1	0	1	0	0	0	0	1	1	0.978511	0.00760167	0.0135403	1	0	0	0	0	1	0	0	0	0	1
104	0	0	0	0	0	0	0	0	0	0	0	1	1	1	0.656317	0.0251143	0.0222496	1	0	0	0	0	0	1	0	0	0	1
105	0	0	0	1	0	0	0	0	1	0	0	0	0	1	0.577074	0.0231857	0.100222	0	0	1	0	0	0	1	0	0	0	0
106	0	0	0	0	0	0	0	0	0	0	0	0	1	1	0.508154	0.025255	0.00583299	0	0	0	1	0	0	1	0	0	0	1
107	0	0	0	0	0	0	0	0	0	0	0	0	1	1	0.932407	0.00828864	0	1	0	0	0	0	1	0	0	0	0	0
108	0	0	0	0	0	0	0	0	0	0	0	0	1	1	0.978511	0.033387	0.013731	0	1	0	0	0	1	0	0	0	0	0
